# Supplementary material for: Non-atherosclerotic coronary stenosis potentially triggered by recurrent coronary vasospasm: insights from optical coherence tomography, intravascular ultrasound, and near-infrared spectroscopy
Source: Eur Heart J Case Rep. 2025 Aug 29;9(9):ytaf432. doi: 10.1093/ehjcr/ytaf432 (PMC12448703; doi:10.1093/ehjcr/ytaf432)
Supplement: ytaf432_Supplementary_Data [file ytaf432_supplementary_data.zip]

Archive with 2 entries (2 files):
- Video 1.mp4
- VIdeo 2.mp4
